# Supplementary material for: Insurer green finance under regulatory cap-and-trade mechanism associated with green/polluting production during a war
Source: PLoS One. 2023 Mar 16;18(3):e0282901. doi: 10.1371/journal.pone.0282901 (PMC10019747; doi:10.1371/journal.pone.0282901)
Supplement: S1 File — (XLSX) [file pone.0282901.s001.xlsx]

## Sheet: Sheet1
Variables	Initial value
R	0.01	0.012	0.014	0.016	0.018	0.02	0.022
L	307	323	334	341	345	347	348
a	0.9	0.9	0.9	0.9	0.9	0.9	0.9
1-a	0.1	0.1	0.1	0.1	0.1	0.1	0.1
Kh	78.13	78.13	78.13	78.13	78.13	78.13	78.13
Kl	14.66	14.66	14.66	14.66	14.66	14.66	14.66
aa	0.9	0.9	0.9	0.9	0.9	0.9	0.9
1-κ	0.25	0.25	0.25	0.25	0.25	0.25	0.25
RB	0.0241	0.0241	0.0241	0.0241	0.0241	0.0241	0.0241
Rg	0.046	0.046	0.046	0.046	0.046	0.046	0.046
Rc	0.051	0.051	0.051	0.051	0.051	0.051	0.051
Rh	0.056	0.056	0.056	0.056	0.056	0.056	0.056
Rl	0.051	0.051	0.051	0.051	0.051	0.051	0.051
σh	0.2904	0.2904	0.2904	0.2904	0.2904	0.2904	0.2904
σl	0.2404	0.2404	0.2404	0.2404	0.2404	0.2404	0.2404
bl	0.03	0.03	0.03	0.03	0.03	0.03	0.03
d	0.85	0.85	0.85	0.85	0.85	0.85	0.85
ch	0.038	0.038	0.038	0.038	0.038	0.038	0.038
cl	0.006	0.006	0.006	0.006	0.006	0.006	0.006
Rci	0.005	0.005	0.005	0.005	0.005	0.005	0.005
Ra	0.056	0.056	0.056	0.056	0.056	0.056	0.056
σa	0.2904	0.2904	0.2904	0.2904	0.2904	0.2904	0.2904
Kg	34.1111	35.8889	37.1111	37.8889	38.3333	38.5556	38.6667
bL	76.75	80.75	83.5	85.25	86.25	86.75	87
A	264.361	278.139	287.611	293.639	297.083	298.806	299.667
(1-q)A	92.5264	97.3486	100.664	102.774	103.979	104.582	104.883
qA	171.835	180.79	186.947	190.865	193.104	194.224	194.783
Ah	170.656	175.479	178.794	180.904	182.109	182.712	183.013
Al	186.495	195.45	201.607	205.525	207.764	208.884	209.443
Aa	85.2778	89.7222	92.7778	94.7222	95.8333	96.3889	96.6667
Ka	34.1111	35.8889	37.1111	37.8889	38.3333	38.5556	38.6667
Vh	180.213	185.305	188.806	191.034	192.307	192.944	193.262
bh+bh2/2	0.03045	0.03045	0.03045	0.03045	0.03045	0.03045	0.03045
Vl	196.006	205.418	211.889	216.007	218.36	219.537	220.125
bl+bl2/2	0.03045	0.03045	0.03045	0.03045	0.03045	0.03045	0.03045
Mh	178.763	183.814	187.287	189.497	190.759	191.391	191.706
Ml	200.389	210.011	216.627	220.837	223.243	224.445	225.047
Vci	354.118	372.574	385.262	393.336	397.95	400.257	401.411
Z	232.951	245.745	254.79	260.823	264.584	266.825	268.305
σci	0.29585	0.29585	0.29585	0.29585	0.29585	0.29585	0.29585
Mh+Ml	379.151	393.825	403.914	410.333	414.002	415.836	416.753
d1	1.87586	1.82348	1.7868	1.76101	1.74269	1.72913	1.71788
d2	1.58001	1.52763	1.49095	1.46516	1.44684	1.43328	1.42203
d3	0.46026	0.416886	0.389186	0.37238	0.363046	0.35845	0.35617
d4	0.16441	0.121036	0.0933363	0.0765296	0.0671959	0.0626003	0.06032
d5	1.51973	1.46736	1.43067	1.40488	1.38657	1.373	1.36175
d6	1.22388	1.17151	1.13482	1.10903	1.09072	1.07715	1.0659
d7	0.104132	0.0607575	0.0330582	0.0162514	0.00691777	0.00232218	4.18669e-05
d8	-0.191718	-0.235092	-0.262792	-0.279599	-0.288932	-0.293528	-0.295808
exp(-RB)	0.976188	0.976188	0.976188	0.976188	0.976188	0.976188	0.976188
Cci(Vh+Vl, Z)	91.8213	94.4903	96.0676	96.8108	96.9486	96.692	96.2406
Cci(a(Vh+Vl),Z)	78.8184	80.5337	81.4786	81.8405	81.7818	81.4506	80.9852
Sci	24.8256	26.0367	26.8107	27.2464	27.434	27.459	27.4032
Va	90.0533	94.7467	97.9733	100.027	101.2	101.787	102.08
Za	77.1347	81.1548	83.9185	85.6773	86.6823	87.1848	87.4361
d9	0.761415	0.761415	0.761415	0.761415	0.761415	0.761415	0.761415
d10	0.471015	0.471015	0.471015	0.471015	0.471015	0.471015	0.471015
d11	0.398603	0.398603	0.398603	0.398603	0.398603	0.398603	0.398603
d12	0.108203	0.108203	0.108203	0.108203	0.108203	0.108203	0.108203
Ca(Va, Za)	18.6612	19.6337	20.3024	20.7279	20.971	21.0926	21.1534
Ca(aaVa,Za)	12.1859	12.821	13.2576	13.5355	13.6942	13.7736	13.8133
Sa	8.30316	8.73589	9.0334	9.22272	9.33091	9.385	9.41205
Putci	292.928	306.596	316.009	322.039	325.54	327.358	328.335
Puta	81.7502	86.0108	88.9399	90.8039	91.8691	92.4017	92.668
q	0.65	0.65	0.65	0.65	0.65	0.65	0.65
ccap	0.0295	0.0295	0.0295	0.0295	0.0295	0.0295	0.0295
b	0.25	0.25	0.25	0.25	0.25	0.25	0.25
bh	0.03	0.03	0.03	0.03	0.03	0.03	0.03
S	33.1288	34.7726	35.8441	36.4691	36.7649	36.844	36.8152
Putlia	374.678	392.607	404.949	412.843	417.409	419.76	421.003
